# Supplementary material for: Ultrasensitive Detection of GRP78 in Exosomes and Observation of Migration and Proliferation of Cancer Cells by Application of GRP78-Containing Exosomes
Source: Cancers (Basel). 2022 Aug 11;14(16):3887. doi: 10.3390/cancers14163887 (PMC9405752; doi:10.3390/cancers14163887)
Supplement: Supplementary file 1 [file cancers-14-03887-s001.zip]

Archive with 1 entries (1 files):
- cancers-1818438-supplementary.pdf
